# Supplementary material for: A Systematic Review and Meta-Analysis of Type 2 Diabetes Prevention Through Lifestyle Interventions in Women with a History of Gestational Diabetes—A Summary of Participant and Intervention Characteristics
Source: Nutrients. 2024 Dec 23;16(24):4413. doi: 10.3390/nu16244413 (PMC11679762; doi:10.3390/nu16244413)
Supplement: Supplementary file 1 [file nutrients-16-04413-s001.zip]

Archive with 1 entries (1 files):
- nutrients-3378190-supplementary.pdf
